# Supplementary material for: A novel long non-coding RNA-PRLB acts as a tumor promoter through regulating miR-4766-5p/SIRT1 axis in breast cancer
Source: Cell Death Dis. 2018 May 11;9(5):563. doi: 10.1038/s41419-018-0582-1 (PMC5948209; doi:10.1038/s41419-018-0582-1)
Supplement: Supplementary file 2 — Supplementary Table I [file 41419_2018_582_MOESM2_ESM.xls]

## Sheet: 工作表1
genesymbol	logFC	AveExpr	t	P.Value	B
TC02000819.hg.1	-4.66835	4.84632	-6.60204	4.07915e-11	6.35038
TC02000836.hg.1	-4.38134	3.77321	-6.19614	5.81286e-10	5.00226
TC03000945.hg.1	-4.13664	5.05237	-5.85009	4.93098e-09	3.92044
TC02000841.hg.1	-4.08408	4.14778	-5.77576	7.68732e-09	3.69617
TC10002067.hg.1	-4.04916	4.14192	-5.72638	1.02944e-08	3.54876
TC13001012.hg.1	-3.94906	4.17412	-5.58482	2.34659e-08	3.13323
TC06003758.hg.1	-3.83532	5.00614	-5.42396	5.84522e-08	2.67366
TC02000818.hg.1	-3.7977	4.75994	-5.37076	7.86098e-08	2.52464
TC21000572.hg.1	-3.59042	6.6894	-5.07762	3.82997e-07	1.72978
TC02000801.hg.1	-3.5692	5.45525	-5.04761	4.48294e-07	1.65092
TC02000860.hg.1	-3.46611	6.10165	-4.90181	9.51311e-07	1.27447
TC02003587.hg.1	-3.26597	5.46547	-4.61878	3.86575e-06	0.575164
TC01004729.hg.1	-3.25014	4.7954	-4.59639	4.30501e-06	0.521616
TC03002590.hg.1	-3.17679	5.6088	-4.49266	7.04313e-06	0.276957
TC10002004.hg.1	-3.17073	5.10767	-4.48409	7.33231e-06	0.256979
TC15001223.hg.1	-3.14817	5.4346	-4.45218	8.51096e-06	0.182996
TC0X001852.hg.1	-3.05181	4.42648	-4.31592	1.59121e-05	-0.127072
TC10002007.hg.1	-3.04781	5.46899	-4.31025	1.63251e-05	-0.139752
TC01005769.hg.1	-3.04115	3.89725	-4.30083	1.7035e-05	-0.160812
TC11003222.hg.1	-3.00981	5.04877	-4.25652	2.07857e-05	-0.259214
TC17002283.hg.1	-2.98168	4.61673	-4.21673	2.48127e-05	-0.346708
TC01005764.hg.1	-2.95264	5.93783	-4.17567	2.97409e-05	-0.436138
TC14002083.hg.1	-2.88693	3.93851	-4.08274	4.45495e-05	-0.635311
TC21000582.hg.1	-2.88268	4.89633	-4.07673	4.57161e-05	-0.648038
TC17002723.hg.1	-2.81847	3.2075	-3.98592	6.72751e-05	-0.838034
TC02003411.hg.1	-2.8078	5.89243	-3.97082	7.16843e-05	-0.869213
TC03000804.hg.1	-2.77823	3.471	-3.92901	8.53653e-05	-0.95494
TC17000761.hg.1	-2.77214	3.7756	-3.9204	8.8472e-05	-0.972473
TC17000475.hg.1	-2.76304	5.98678	-3.90753	9.33164e-05	-0.998613
TC08002410.hg.1	-2.74849	5.35621	-3.88695	0.000101588	-1.04024
TC02000856.hg.1	-2.74781	4.0582	-3.88599	0.000101989	-1.04217
TC05002288.hg.1	-2.73661	3.31741	-3.87015	0.000108852	-1.07407
TC04002072.hg.1	-2.67331	3.53571	-3.78063	0.000156539	-1.2518
TC02003586.hg.1	-2.66844	3.9199	-3.77374	0.000160927	-1.26531
TC13000552.hg.1	-2.64469	5.1061	-3.74015	0.000184031	-1.33081
TC18000854.hg.1	-2.64271	2.68604	-3.73735	0.000186092	-1.33625
TC15001222.hg.1	-2.63989	4.59283	-3.73337	0.000189062	-1.34397
TC18000389.hg.1	-2.61854	4.94331	-3.70317	0.000213055	-1.40224
TC15002495.hg.1	-2.61283	4.68026	-3.69509	0.000219944	-1.41775
TC17002215.hg.1	-2.58997	7.54299	-3.66277	0.000249659	-1.47948
TC13001415.hg.1	-2.55808	4.88622	-3.61768	0.000297432	-1.56467
TC17002709.hg.1	-2.55267	3.06493	-3.61001	0.000306356	-1.57904
TC11003270.hg.1	-2.54765	4.21328	-3.60292	0.000314838	-1.59232
TC17002218.hg.1	-2.5372	3.47111	-3.58814	0.000333234	-1.61991
TC16000152.hg.1	-2.53226	3.88103	-3.58115	0.000342272	-1.6329
TC02004802.hg.1	-2.52988	5.3539	-3.57779	0.000346702	-1.63915
TC08001816.hg.1	-2.51559	5.46763	-3.55758	0.00037449	-1.67657
TC12002775.hg.1	-2.49205	3.63725	-3.52429	0.000424851	-1.73777
TC03002466.hg.1	-2.48652	7.04205	-3.51648	0.000437545	-1.75204
TC06003759.hg.1	-2.46684	6.54076	-3.48864	0.000485734	-1.80264
TC08001820.hg.1	-2.4664	4.60845	-3.48802	0.000486863	-1.80377
TC04002753.hg.1	-2.45139	5.10391	-3.46679	0.000526971	-1.84208
TC10002006.hg.1	-2.45012	3.30529	-3.46499	0.000530516	-1.84532
TC17002260.hg.1	-2.44042	3.52648	-3.45127	0.000558223	-1.86994
TC17002272.hg.1	-2.43683	5.4223	-3.4462	0.000568807	-1.87902
TC05002512.hg.1	-2.4288	3.88726	-3.43483	0.000593199	-1.89931
TC06002842.hg.1	-2.41636	3.99496	-3.41725	0.000632858	-1.93058
TC17002285.hg.1	-2.29386	4.24698	-3.24401	0.00117903	-2.23006
TC02001509.hg.1	-2.29334	4.70946	-3.24328	0.0011821	-2.2313
TC05002423.hg.1	-2.27578	3.63762	-3.21843	0.00128942	-2.27296
TC08002487.hg.1	-2.27578	3.63762	-3.21843	0.00128942	-2.27296
TC17002190.hg.1	-2.27578	3.63762	-3.21843	0.00128942	-2.27296
TC02002331.hg.1	-2.27578	3.63762	-3.21843	0.00128942	-2.27296
TC16000187.hg.1	-2.27159	4.53054	-3.21251	0.0013163	-2.28285
TC16000204.hg.1	-2.25902	5.9808	-3.19474	0.0014001	-2.3124
TC16000888.hg.1	-2.24582	7.43621	-3.17607	0.0014934	-2.34326
TC16000903.hg.1	-2.21301	4.06922	-3.12966	0.00175066	-2.4192
TC02004582.hg.1	-2.20749	3.47862	-3.12187	0.0017977	-2.43185
TC02003971.hg.1	-2.18308	6.93546	-3.08734	0.00202024	-2.48749
TC10002005.hg.1	-2.16726	8.12876	-3.06498	0.00217756	-2.52319
TC18000952.hg.1	-2.164	3.28834	-3.06036	0.00221144	-2.53054
TC02004801.hg.1	-2.1603	3.8882	-3.05512	0.00225038	-2.53884
TC17002741.hg.1	-2.15454	3.64557	-3.04698	0.00231226	-2.55174
TC17002613.hg.1	-2.15001	3.35269	-3.04057	0.00236206	-2.56187
TC21000026.hg.1	-2.13712	3.65403	-3.02235	0.00250897	-2.59053
TC17002259.hg.1	-2.12567	2.79477	-3.00616	0.0026465	-2.61586
TC14001848.hg.1	-2.12093	3.21935	-2.99945	0.00270543	-2.62631
TC01006113.hg.1	-2.10873	3.27258	-2.98219	0.00286277	-2.65311
TC12002779.hg.1	-2.10765	3.44049	-2.98066	0.00287708	-2.65548
TC02002741.hg.1	-2.09778	4.03526	-2.96671	0.00301087	-2.67701
TC17002705.hg.1	-2.08282	5.97327	-2.94556	0.00322461	-2.70946
TC21000573.hg.1	-2.08194	4.83711	-2.9443	0.0032377	-2.71138
TC01006115.hg.1	-2.07879	7.43914	-2.93986	0.00328452	-2.71817
TC08002480.hg.1	-2.07309	3.89342	-2.9318	0.00337095	-2.73045
TC12002263.hg.1	-2.07184	3.5171	-2.93002	0.00339031	-2.73316
TC17000635.hg.1	-2.07181	4.68477	-2.92999	0.00339065	-2.7332
TC06003069.hg.1	-2.07058	3.75397	-2.92825	0.0034097	-2.73585
TC14000241.hg.1	-2.0547	3.48315	-2.90579	0.00366427	-2.76986
TC11003389.hg.1	-2.04996	4.19894	-2.89908	0.00374352	-2.77996
TC11003308.hg.1	-2.04318	5.35439	-2.8895	0.00385955	-2.79435
TC10000074.hg.1	-2.00523	7.29805	-2.83582	0.00457183	-2.8741
TC06002236.hg.1	-2.00523	5.39217	-2.83582	0.00457192	-2.87411
TC21000944.hg.1	-1.98091	3.08435	-2.80142	0.00508892	-2.92443
TC01005770.hg.1	-1.96974	5.49565	-2.78564	0.00534347	-2.94732
TC10000248.hg.1	-1.95616	9.59349	-2.76642	0.00566874	-2.975
TC05002946.hg.1	-1.9527	5.22711	-2.76153	0.00575435	-2.98202
TC10002011.hg.1	-1.95138	3.39412	-2.75967	0.00578731	-2.98469
TC17002601.hg.1	-1.94618	3.35787	-2.75231	0.00591886	-2.99521
TC17001438.hg.1	-1.94323	4.46409	-2.74815	0.00599457	-3.00116
TC05003053.hg.1	-1.94209	3.40394	-2.74653	0.00602429	-3.00347
TC12002762.hg.1	-1.93927	6.22417	-2.74254	0.00609785	-3.00914
TC15001965.hg.1	-1.92744	6.28835	-2.72581	0.0064157	-3.03289
TC22000131.hg.1	-1.92368	4.46887	-2.72049	0.00651991	-3.04041
TC15002494.hg.1	-1.89594	5.52065	-2.68126	0.00733595	-3.0954
TC01005805.hg.1	-1.89176	5.0578	-2.67536	0.00746638	-3.10361
TC17002650.hg.1	-1.8903	5.97208	-2.67329	0.00751255	-3.10648
TC0X002212.hg.1	-1.88934	3.6769	-2.67193	0.00754298	-3.10836
TC05003060.hg.1	-1.88876	5.52285	-2.6711	0.00756166	-3.10951
TC08001104.hg.1	-1.88665	4.27194	-2.66813	0.00762886	-3.11363
TC15001479.hg.1	-1.88415	3.98991	-2.66459	0.00770977	-3.11853
TC0X002140.hg.1	-1.87728	4.65415	-2.65488	0.0079352	-3.13194
TC09001442.hg.1	-1.86609	7.09538	-2.63905	0.00831537	-3.15368
TC14001658.hg.1	-1.86268	4.21325	-2.63423	0.00843433	-3.16028
TC04002651.hg.1	-1.85875	5.87507	-2.62867	0.00857362	-3.16788
TC04000429.hg.1	-1.85435	4.90948	-2.62245	0.00873165	-3.17635
TC20001244.hg.1	-1.85435	4.90948	-2.62245	0.00873165	-3.17635
TC14001571.hg.1	-1.85435	4.90948	-2.62245	0.00873165	-3.17635
TC12002850.hg.1	-1.85358	6.26816	-2.62136	0.00875956	-3.17783
TC02000817.hg.1	-1.85216	6.24786	-2.61935	0.00881136	-3.18057
TC02000857.hg.1	-1.85182	6.55223	-2.61887	0.00882376	-3.18122
TC02002340.hg.1	-1.83492	5.70837	-2.59496	0.00946178	-3.21357
TC06003070.hg.1	-1.82311	4.94487	-2.57826	0.00993148	-3.23598
TC10002843.hg.1	-1.81715	4.55382	-2.56984	0.0101764	-3.24724
TC02003585.hg.1	-1.80184	6.7566	-2.54819	0.0108303	-3.276
TC06003742.hg.1	-1.79078	8.46243	-2.53254	0.0113257	-3.29663
TC04002519.hg.1	-1.7897	5.09003	-2.53102	0.011375	-3.29863
TC02004744.hg.1	-1.78611	5.94286	-2.52594	0.0115406	-3.30529
TC17001762.hg.1	-1.7839	9.54565	-2.52282	0.0116436	-3.30938
TC10002003.hg.1	-1.77675	4.12136	-2.5127	0.0119829	-3.3226
TC21000281.hg.1	-1.77509	6.44299	-2.51035	0.0120629	-3.32566
TC17002708.hg.1	-1.76554	4.24186	-2.49686	0.0125318	-3.3432
TC12002266.hg.1	-1.76365	7.64614	-2.49418	0.0126266	-3.34666
TC10001906.hg.1	-1.76114	6.8916	-2.49063	0.0127536	-3.35126
TC11002761.hg.1	-1.75807	3.53518	-2.48628	0.0129104	-3.35688
TC15002236.hg.1	-1.73987	9.68483	-2.46055	0.0138745	-3.38992
TC0X001155.hg.1	-1.73154	4.16108	-2.44877	0.0143363	-3.40491
TC0X001886.hg.1	-1.73094	7.11177	-2.44792	0.0143703	-3.406
TC18000692.hg.1	-1.7291	4.64374	-2.44531	0.0144748	-3.40932
TC17002276.hg.1	-1.70608	6.75825	-2.41275	0.0158346	-3.45036
TC07001750.hg.1	-1.70523	3.76712	-2.41157	0.0158863	-3.45185
TC16000958.hg.1	-1.7038	3.42207	-2.40954	0.0159746	-3.45438
TC14001657.hg.1	-1.70026	7.11039	-2.40453	0.0161956	-3.46065
TC17002184.hg.1	-1.70009	5.58336	-2.40429	0.0162061	-3.46094
TC05002287.hg.1	-1.6934	5.17662	-2.39483	0.0166303	-3.47272
TC02001711.hg.1	-1.69006	3.05763	-2.39011	0.0168456	-3.47859
TC0X002125.hg.1	-1.68835	7.53626	-2.38769	0.0169569	-3.48159
TC02001511.hg.1	-1.68695	3.49038	-2.38571	0.0170483	-3.48403
TC14001720.hg.1	-1.68426	7.926	-2.3819	0.0172259	-3.48876
TC17002284.hg.1	-1.68345	3.88906	-2.38076	0.0172789	-3.49015
TC07000965.hg.1	-1.68198	4.42607	-2.37868	0.017377	-3.49273
TC15002492.hg.1	-1.67862	4.82031	-2.37393	0.017602	-3.49859
TC12002611.hg.1	-1.67737	3.53445	-2.37216	0.0176868	-3.50077
TC14001659.hg.1	-1.66968	2.70665	-2.36128	0.0182142	-3.51413
TC01005808.hg.1	-1.66843	3.23187	-2.35951	0.0183012	-3.5163
TC22001015.hg.1	-1.66737	9.39805	-2.35802	0.0183748	-3.51812
TC02004650.hg.1	-1.66719	8.29448	-2.35776	0.0183878	-3.51844
TC05001247.hg.1	-1.6661	8.30633	-2.35622	0.0184643	-3.52033
TC10001184.hg.1	-1.66255	8.11279	-2.3512	0.0187151	-3.52646
TC03003211.hg.1	-1.66031	3.77504	-2.34803	0.0188752	-3.53032
TC22000220.hg.1	-1.64908	4.2538	-2.33215	0.019695	-3.54961
TC10000247.hg.1	-1.64518	3.775	-2.32663	0.0199871	-3.55628
TC22001070.hg.1	-1.64386	7.06416	-2.32477	0.0200866	-3.55853
TC14002123.hg.1	-1.64149	4.84999	-2.32141	0.0202671	-3.56258
TC15001890.hg.1	-1.63865	4.81368	-2.3174	0.0204843	-3.56741
TC17002610.hg.1	-1.63759	3.65657	-2.3159	0.0205663	-3.56922
TC04002080.hg.1	-1.62761	4.94633	-2.30179	0.0213494	-3.58612
TC17001556.hg.1	-1.62064	7.46995	-2.29193	0.0219122	-3.59788
TC01005768.hg.1	-1.61935	4.45836	-2.29011	0.0220173	-3.60004
TC10001890.hg.1	-1.61679	4.99126	-2.28649	0.022228	-3.60434
TC01004452.hg.1	-1.61332	5.54449	-2.28158	0.0225164	-3.61016
TC0X002161.hg.1	-1.59358	6.91497	-2.25366	0.0242202	-3.64303
TC04001131.hg.1	-1.58727	5.81226	-2.24474	0.0247876	-3.65344
TC07002647.hg.1	-1.58657	2.95196	-2.24375	0.024851	-3.65459
TC10002146.hg.1	-1.58657	2.95196	-2.24375	0.024851	-3.65459
TC02004410.hg.1	-1.58657	2.95196	-2.24375	0.024851	-3.65459
TC03001623.hg.1	-1.58651	3.17473	-2.24367	0.0248563	-3.65468
TC14000011.hg.1	-1.57951	4.96657	-2.23377	0.0255009	-3.66619
TC14000869.hg.1	-1.57748	4.7749	-2.23089	0.0256908	-3.66952
TC22000457.hg.1	-1.57451	5.94173	-2.22669	0.0259705	-3.67438
TC04002544.hg.1	-1.56994	3.52599	-2.22023	0.0264058	-3.68184
TC10002476.hg.1	-1.56878	7.33791	-2.21859	0.0265174	-3.68373
TC0X001319.hg.1	-1.5678	3.63425	-2.2172	0.0266123	-3.68533
TC17002737.hg.1	-1.56579	8.55693	-2.21436	0.0268064	-3.68859
TC05002708.hg.1	-1.56555	3.12585	-2.21402	0.02683	-3.68898
TC08002306.hg.1	-1.56368	3.46449	-2.21138	0.0270122	-3.69201
TC15001221.hg.1	-1.55789	6.54841	-2.20319	0.0275839	-3.7014
TC08002444.hg.1	-1.557	8.27854	-2.20193	0.027673	-3.70284
TC15001219.hg.1	-1.55657	3.65521	-2.20132	0.0277163	-3.70354
TC17002217.hg.1	-1.55436	2.85781	-2.19819	0.027938	-3.7071
TC17002597.hg.1	-1.55318	5.22342	-2.19653	0.0280569	-3.709
TC03000824.hg.1	-1.54987	3.06165	-2.19185	0.0283933	-3.71433
TC22001072.hg.1	-1.54483	7.06458	-2.18473	0.0289117	-3.72242
TC01005585.hg.1	-1.54303	3.51229	-2.18218	0.0290992	-3.72531
TC04002079.hg.1	-1.54226	3.57659	-2.18109	0.0291796	-3.72654
TC03001263.hg.1	-1.53826	6.58608	-2.17543	0.0296008	-3.73294
TC09001222.hg.1	-1.5354	6.06996	-2.17138	0.0299051	-3.73751
TC02000831.hg.1	-1.52949	6.55089	-2.16303	0.030542	-3.74691
TC21000813.hg.1	-1.52785	6.71459	-2.16071	0.0307208	-3.74951
TC19002413.hg.1	-1.52146	2.21504	-2.15167	0.0314262	-3.75962
TC14001850.hg.1	-1.52108	5.67527	-2.15113	0.0314691	-3.76023
TC03001231.hg.1	-1.52079	3.32026	-2.15072	0.031501	-3.76068
TC05003005.hg.1	-1.51406	4.65817	-2.14121	0.0322603	-3.77128
TC18000651.hg.1	-1.50942	6.64201	-2.13464	0.0327931	-3.77856
TC10002900.hg.1	-1.50884	4.50953	-2.13382	0.03286	-3.77947
TC01004692.hg.1	-1.50331	5.30128	-2.126	0.0335058	-3.78812
TC01005935.hg.1	-1.50116	3.87958	-2.12297	0.0337596	-3.79146
TC10000916.hg.1	-1.50088	3.99503	-2.12256	0.0337933	-3.79191
TC02004947.hg.1	3.96682	4.65185	5.60993	2.03042e-08	3.20617
TC03001959.hg.1	3.53685	7.1148	5.00187	5.68912e-07	1.53162
TC02000902.hg.1	3.46562	6.01975	4.90112	9.54659e-07	1.27272
TC06000451.hg.1	2.40932	6.57864	3.40729	0.000656425	-1.94823
TC15001390.hg.1	2.31551	7.77652	3.27463	0.00105842	-2.17826
TC08001365.hg.1	2.28972	4.33403	3.23816	0.0012035	-2.23991
TC08001163.hg.1	2.22829	5.60014	3.15128	0.00162614	-2.38397
TC06001620.hg.1	2.21376	8.36861	3.13074	0.00174429	-2.41746
TC10002818.hg.1	2.16368	3.9219	3.0599	0.00221481	-2.53126
TC03000768.hg.1	2.16122	4.28244	3.05642	0.00224065	-2.53678
TC11003109.hg.1	2.14108	5.76957	3.02795	0.00246292	-2.58174
TC01005754.hg.1	2.12843	5.44234	3.01006	0.00261275	-2.60977
TC11002986.hg.1	2.11125	4.24257	2.98576	0.00282958	-2.64759
TC02003399.hg.1	1.99635	10.202	2.82326	0.00475487	-2.89255
TC07002818.hg.1	1.9751	3.96078	2.79321	0.0052199	-2.93635
TC22001441.hg.1	1.9308	5.86801	2.73056	0.00632392	-3.02616
TC02003398.hg.1	1.77208	5.14569	2.5061	0.0122089	-3.3312
TC22001002.hg.1	1.70236	3.95353	2.4075	0.0160641	-3.45693
TC02003078.hg.1	1.70007	6.28605	2.40426	0.0162072	-3.46097
TC08002299.hg.1	1.69848	4.80571	2.40201	0.0163074	-3.46378
TC02003402.hg.1	1.69319	8.57742	2.39453	0.016644	-3.4731
TC08002059.hg.1	1.67262	6.144	2.36544	0.018011	-3.50903
TC06003603.hg.1	1.67221	6.08402	2.36486	0.0180389	-3.50974
TC16001434.hg.1	1.66903	3.24891	2.36036	0.0182593	-3.51526
TC10001643.hg.1	1.55265	6.48736	2.19578	0.0281107	-3.70986
TC05000709.hg.1	1.52956	10.7029	2.16312	0.0305344	-3.7468
TC09000737.hg.1	1.52506	7.85776	2.15677	0.0310266	-3.75392
TC02003890.hg.1	1.52231	9.05402	2.15287	0.0313318	-3.75828
TC05002649.hg.1	1.51044	7.11709	2.13609	0.0326753	-3.77696
TC01006061.hg.1	1.50903	6.18959	2.13408	0.0328388	-3.77918
TC03003170.hg.1	1.50333	5.47538	2.12603	0.0335036	-3.78809
